# Supplementary material for: MFSD12 affects glycosphingolipid metabolism by modulating lysosome homeostasis
Source: Protein Cell. 2022 Aug 11;14(6):459–63. doi: 10.1093/procel/pwac034 (PMC10246716; doi:10.1093/procel/pwac034)
Supplement: pwac034_suppl_Supplementary_Table [file pwac034_suppl_supplementary_table.xlsx]

## Sheet: GLB-luc
Gene name	ID	Average (Fold)	Experiment 1 (Fold)	Experiment 2 (Fold)	Experiment 1 (log2 Fold)	Experiment 2 (log2 Fold)
ATP6V0C	527	3.87314	3.74854	3.99775	0.573862	0.601815
MFSD12	126321	2.89102	2.86596	2.91608	0.45727	0.464799
SCARB2	950	2.76834	2.51416	3.02252	0.400393	0.48037
NPC1	4864	2.71483	2.87097	2.55869	0.458028	0.408017
MCOLN1	57192	2.63691	2.49048	2.78334	0.396283	0.444566
MCOLN3	55283	2.60723	2.57031	2.64414	0.409986	0.422285
OSTM1	28962	2.50237	2.57157	2.43316	0.410199	0.386171
SCARB1	949	2.35194	2.31191	2.39196	0.36397	0.378755
ATP6AP2	10159	2.16029	1.99703	2.32356	0.300384	0.366154
TMEM74	157753	2.08625	2.11478	2.05772	0.325266	0.313385
ATP11A	23250	2.07633	2.20929	1.94336	0.344254	0.288554
ATP6V0A1	535	2.03277	2.10249	1.96306	0.322733	0.292933
CLCN6	1185	1.89795	1.83049	1.96541	0.262568	0.293454
ATP6V0A2	23545	1.86981	1.97916	1.76045	0.296482	0.245625
TMEM30A	55754	1.8188	1.91511	1.7225	0.282194	0.236159
ATP6V0A4	50617	1.77896	1.73029	1.82763	0.238119	0.261889
TMEM165	55858	1.73013	1.90551	1.55475	0.280011	0.191659
ATP11C	286410	1.69694	1.71294	1.68095	0.233742	0.225554
CFTR	1080	1.6965	1.66941	1.7236	0.222563	0.236435
ATP13A2	23400	1.68829	1.73325	1.64333	0.23886	0.215724
SPNS1	83985	1.5937	1.52666	1.66073	0.183743	0.2203
TPCN2	219931	1.52939	1.50963	1.54916	0.17887	0.190095
MCOLN2	255231	1.46626	1.58933	1.34318	0.201214	0.128135
TPCN1	53373	1.44375	1.48843	1.39907	0.172728	0.145841
TCIRG1	10312	1.40982	1.31815	1.50149	0.119966	0.176524
SLC26A11	284129	1.37682	1.44169	1.31196	0.158872	0.117919
CTNS	1497	1.32402	1.39789	1.25015	0.145474	0.0969631
SLC36A1	206358	1.25571	1.15012	1.36129	0.060744	0.133952
NPC1L1	29881	1.10319	1.14001	1.06637	0.0569097	0.0279089
ATP11B	23200	1.0992	1.06533	1.13307	0.0274836	0.0542584
SLC29A3	55315	1.06219	1.07747	1.04691	0.0324038	0.0199094
SLC44A2	57153	1.0399	1.04992	1.02988	0.0211563	0.0127868
ABCD4	5826	1.02637	1.08963	0.963114	0.0372807	-0.0163223
SLC12A4	6560	1.01039	0.979346	1.04144	-0.00906397	0.0176338
MMD	23531	1.00124	0.986575	1.0159	-0.00587	0.00684914
MFSD8	256471	1.00011	0.986117	1.01411	-0.00607136	0.006086
SLC11A2	4891	0.985408	1.02889	0.941928	0.0123683	-0.0259824
TMEM175	84286	0.982706	0.966705	0.998707	-0.0147058	-0.00056195
SLC38A9	153129	0.979254	0.985017	0.97349	-0.00655627	-0.0116684
ABCB9	23457	0.972091	0.951709	0.992474	-0.0214957	-0.00328104
TMEM63A	9725	0.970459	0.972217	0.968701	-0.0122367	-0.0138101
CLCN7	1186	0.969833	0.953088	0.986578	-0.0208669	-0.00586863
TMEM192	201931	0.968846	0.968354	0.969339	-0.0139658	-0.0135245
TM9SF1	10548	0.965665	0.977484	0.953847	-0.00989036	-0.0205213
ABCA2	20	0.959549	0.927548	0.991549	-0.0326637	-0.00368567
LMBRD1	55788	0.953746	0.945281	0.962211	-0.0244391	-0.0167296
SLC2A8	29988	0.953295	0.972677	0.933914	-0.0120316	-0.0296931
SLC2A6	11182	0.951731	0.964657	0.938806	-0.0156271	-0.0274244
SLC35F6	54978	0.949431	0.947898	0.950964	-0.0232386	-0.0218358
SLC49A4	84925	0.916804	0.914308	0.919299	-0.0389076	-0.0365431
SLC66A1	54896	0.890539	0.924824	0.856254	-0.0339409	-0.0673976
SLC30A2	7780	0.889938	0.896276	0.883601	-0.0475583	-0.0537439
OCA2	4948	0.888369	0.906371	0.870367	-0.0426942	-0.0602978
LAPTM4A	9741	0.88592	0.878183	0.893657	-0.0564152	-0.0488289
LAPTM5	7805	0.872839	0.870657	0.875021	-0.0601531	-0.0579817
LAPTM4B	55353	0.871685	0.886772	0.856598	-0.0521882	-0.0672227
SLC30A4	7782	0.869633	0.853844	0.885421	-0.0686212	-0.0528504
ABCD1	215	0.866758	0.881344	0.852172	-0.0548543	-0.0694725
ABCA13	154664	0.863785	0.796386	0.931184	-0.0988761	-0.0309646
TM6SF1	53346	0.862528	0.861691	0.863365	-0.0646486	-0.0638054
TMEM150C	441027	0.861618	0.862496	0.860741	-0.064243	-0.0651277
ABCA5	23461	0.860543	0.872637	0.84845	-0.0591666	-0.0713738
SLC17A5	26503	0.85583	0.884159	0.8275	-0.0534694	-0.0822319
SLC48A1	55652	0.847265	0.876711	0.817819	-0.0571434	-0.0873427
SLC30A3	7781	0.844158	0.81502	0.873295	-0.0888315	-0.0588388
SLC15A3	51296	0.840791	0.827552	0.85403	-0.0822045	-0.0685267
SLC15A4	121260	0.83731	0.834967	0.839654	-0.0783308	-0.0758999
STARD3	10948	0.828287	0.82913	0.827444	-0.0813776	-0.0822614
SLC7A14	57709	0.82334	0.839301	0.807379	-0.076082	-0.0929226
SLC7A5	8140	0.823167	0.900962	0.745373	-0.0452935	-0.127626
SLC39A8	64116	0.820569	0.828189	0.812949	-0.0818707	-0.0899366
SLC3A2	6520	0.819722	0.84045	0.798994	-0.0754882	-0.0974566
MAGT1	84061	0.811843	0.827205	0.796482	-0.082387	-0.0988242
ATP8A1	10396	0.802972	0.811896	0.794047	-0.0904993	-0.100154
ABCC10	89845	0.795951	0.788164	0.803738	-0.103383	-0.0948854
TMEM8A	58986	0.787909	0.796975	0.778844	-0.0985553	-0.10855
TMEM179B	374395	0.78737	0.791207	0.783533	-0.10171	-0.105943
SIDT2	51092	0.772522	0.7703	0.774744	-0.11334	-0.110842
CLCN5	1184	0.768677	0.774598	0.762755	-0.110924	-0.117615
TMEM106B	54664	0.748673	0.759275	0.73807	-0.119601	-0.131902
IFITM3	10410	0.702876	0.70472	0.701032	-0.151983	-0.154262
TRPM2	7226	0.687597	0.699074	0.676119	-0.155477	-0.169977
